# Supplementary material for: Use of Maximum Likelihood-Mixed Models to select stable reference genes: a case of heat stress response in sheep
Source: BMC Mol Biol. 2011 Aug 17;12:36. doi: 10.1186/1471-2199-12-36 (PMC3175163; doi:10.1186/1471-2199-12-36)
Supplement: Additional file 2 — Normalization factors. Normalization factors calculated with the Delta Ct method for each of the best pair of reference genes selected by geNorm, NormFinder and ML-mixed model 3. [file 1471-2199-12-36-S2.XLS]

## Sheet: Hoja1
	geNorm	NormFinder	ML-mixed model 3
Sample	ACTB/RPL13A	B2M/SDHA	MDH1/SDHA
1p	0.443	0.351	0.195
3p	0.432	0.469	0.35
3v	0.291	0.293	0.299
5p	0.513	0.298	0.186
6p	0.397	0.427	0.306
5v	0.391	0.51	0.378
6v	0.309	0.391	0.412
7p	0.479	0.422	0.214
8p	0.427	0.647	0.43
7v	0.406	0.524	0.375
8v	0.52	0.751	0.598
9p	0.5	0.304	0.148
10p	0.351	0.403	0.219
9v	0.295	0.317	0.191
10v	0.299	0.372	0.313
12p	0.686	0.493	0.323
14p	1	0.877	0.513
12v	0.222	0.301	0.395
14v	0.467	0.608	0.552
15p	0.393	0.375	0.313
16p	0.424	0.582	0.339
15v	0.508	0.825	0.825
16v	0.337	0.588	0.601
17p	0.469	0.365	0.23
18p	0.538	0.51	0.38
17v	0.204	0.28	0.31
18v	0.504	0.806	0.749
20p	0.415	0.156	0.152
20v	0.554	0.579	0.33
